# Supplementary material for: Transseptal Puncture Guided by Three-Dimensional Electroanatomical Mapping: Early Experience Using a Simplified Approach in Adults with Congenital Heart Disease
Source: J Clin Med. 2023 Jul 5;12(13):4491. doi: 10.3390/jcm12134491 (PMC10342957; doi:10.3390/jcm12134491)
Supplement: Supplementary file 1 [file jcm-12-04491-s001.zip]

Archive with 1 entries (1 files):
- jcm-2461306-supplementary.mp4
